# Supplementary material for: The brain as an HIV reservoir: Recent findings using autopsy tissues from people with HIV
Source: PLoS Pathog. 2026 Jul 29;22(7):e1014446. doi: 10.1371/journal.ppat.1014446 (PMC13419195; doi:10.1371/journal.ppat.1014446)
Supplement: S1 Table — (XLSX) [file ppat.1014446.s001.xlsx]

## Sheet: Sheet1
Neuromedical	Neurobehavioral	Neuroimaging (MRI)
Demographic and Medical	Everyday Functioning	• T1w
•Basic demographics	•Activities of Daily Living	• T2w
•Medication Summary	•Patient’s Assessment of Own Functioning (PAOFI)	•FLAIR
•ARV history	•WHODAS 2.0	•Resting State fMRI
•Nadir CD4	Cognitive Functioning	•PC Arterial Spin Labeling
•Neuromedical history	•WRAT4 Reading	•MRS frontal gray
•Medical comorbidities	•Hopkins Verbal Learning Test – Revised	•MRS frontal white
•Brain Injury Screening Questionnaire (BISQ-7)	•Trails A&B
•ART adherence	•FAS Verbal Fluency	Banked Biofluids
•Chronic pain	•WAIS-III Letter-Number Sequencing	• EDTA plasma
Veniopuncture – Blood	•Animal Verbal Fluency	• Serum
•CBC with differential	•Boston Naming Test	• CSF
•T-cell enumeration	•Flanker Task	• Urine
•HIV load	•Brief Visuospatial Memory Test – Revised
•Metabolic panel	•FrSBe Disinhibition	Banked Cells
•Lipid panel	Social Processes	• PBMC
•HgBA1c	•NIH Toolbox Loneliness
•C-reactive protein (HS)	•NIH Toolbox Instrumental Support
•RPR/syphilis screen	Mood/Affective Processes
•Hepatitis serologies	•Perceived Stress Scale
Anthropometry & Vitals	•Snaith-Hamilton Pleasure Scale (Anhedonia)
•Height	•Toronto Alexithymia Scale
•Weight	•NIH Toolbox Fear Affect
•Waist, Hip, Arm circumference	•FrSBe Apathy
•Blood pressure	•General Life Satisfaction
Neuromed exam	•DSM-5 Cross Cutting
•Fried Frailty Index	•GAD-7
•HIV Motor Scale	•PHQ-9
•HIV-associated neurocognitive disorders	•Beck Depression Inventory-II
•CNS opportunistic infections	Arousal/Regulatory
•HIV-associated distal sensory polyneuropathy	•Pittsburgh Sleep Quality Index (PSQI)
•Cerebrovascular disease	Substance Use &Psychiatric Hx
Urinalysis	•Substance Use History
Urine Toxicology	•Alcohol Use Disorders and Associated Disabilities Interview Schedule-5 (AUDADIS-5)
Lumbar Puncture – CSF	•Kreek–McHugh–Schluger–Kellogg Scale (KSMK)
•CSF glucose, protein, albumin	Olfaction
•CSF cell count	•UPenn Smell Identification Test-Brief
•CSF HIV load
