# Supplementary material for: The brain as an HIV reservoir: Recent findings using autopsy tissues from people with HIV
Source: PLoS Pathog. 2026 Jul 29;22(7):e1014446. doi: 10.1371/journal.ppat.1014446 (PMC13419195; doi:10.1371/journal.ppat.1014446)
Supplement: S2 Table — (XLSX) [file ppat.1014446.s002.xlsx]

## Sheet: Sheet1
Neuropathology	Peripheral Pathology	Biobank
Brain/CNS	•Skeletal muscle	•FFPE blocks
•Frontal lobe	•Spleen	•Frozen 1 cm hemibrain slabs
•Parietal lobe	•Bladder	•Frozen organ specimens
•Temporal lobe	•Adipose tissue
•Occipital lobe	•Rectum
•Dura	•Ascending colon
•Basal ganglia	•Terminal ileum
•Anterior cingulum	•Lungs
•Midbrain	•Thoracic aorta
•Pons	•Left ventricle
•Medulla Oblongata	•Liver
•Optic nerve	•Kidney
•Olfactory bulb	•Testes and prostate
•Hypothalamus	•Cervix and ovaries
•Amygdala	•Vertebral bone
•Anterior commissure	•Lymph nodes
•Substantia innominata
•Insula
•Thalamus
•Cerebellar vermis
•Pineal gland
•Pituitary gland
•Spinal cord
•Toxicoogy
Peripheral Nervous System
•Dorsal root ganglia
•Distal sural nerve
•Deep peroneal nerve
•Sciatic nerve
•Sympathetic ganglia
