# Supplementary material for: The brain as an HIV reservoir: Recent findings using autopsy tissues from people with HIV
Source: PLoS Pathog. 2026 Jul 29;22(7):e1014446. doi: 10.1371/journal.ppat.1014446 (PMC13419195; doi:10.1371/journal.ppat.1014446)
Supplement: S3 Table — The groups are not mutually exclusive, as 33 donors meet both criteria. (XLSX) [file ppat.1014446.s003.xlsx]

## Sheet: Sheet1
NNTC Criteron	Years of study prior to autopsy	Number of undetectable viral loads	Interval between undetectable viral load and death	Number of partipants meeting criterion
1	≥5	≥4 in last 5 years	1 within 1 year or 2 within 2 years	43
2	≥2	1	1 within 6 months	75
