# Supplementary material for: The brain as an HIV reservoir: Recent findings using autopsy tissues from people with HIV
Source: PLoS Pathog. 2026 Jul 29;22(7):e1014446. doi: 10.1371/journal.ppat.1014446 (PMC13419195; doi:10.1371/journal.ppat.1014446)
Supplement: S4 Table — Donors are listed by pseudoGUID, with viral, neurocognitive, and neuropathological information. For last plasma viral load: LOD, lower limit of detection. For last neurocognitive status: NL, normal/not impaired; HAD, HIV-associated dementia; MND, mild neurocognitive disorder; YEARS, asymptomatic neurocognitive impairment; NPI-THE-neuropsychological impairment with other non-HIV etiology. For comorbidities: 1-Hypertension, 2-Diabetes, 3-Hyperlipidemia, 4-Viral Hepatitis, 5-End Stage Liver Disease, 6-Chronic Renal Disease, 7-Cardiac Disease, 8-Chronic Obstructive Pulmonary Disease, 9-Cerebrovascular Disease, 10-Non-AIDS Defining Cancer, 11-Lipodystrophy, 12-Tobacco Smoking. ^indicates missing information on 12. *indicates information on most other comorbidities missing. For suppressed criteria met: 1 and 2 indicate the criteria in S3 Table. (XLSX) [file ppat.1014446.s004.xlsx]

## Sheet: Sheet2
PseudoGUID	Sex	Year of Autopsy	Last Plasma Viral Load (RNA copies/ml)	Days Between Last Plasma Viral Load and Autopsy	Last Neurocognitive Status	Brain Pathologies	Comorbidities	Suppressed Criteria Met
NDAR_INVCT033DKY	Male	2012	85	49	HAD	Minimal non-diagnostic abnormalities, Other non-infectious pathology	1,4,11,12	2
NDAR_INVCW010ECC	Male	2011	<40	82	NPI-O	No pathologies noted	1,2,3,4,6,7,9,11,12	1,2
NDAR_INVDG511RB6	Male	2015	<20	30	HAD	Hypoxic or ischemic damage, Other non-infectious pathology	1,3,4,5,7,8,12	1,2
NDAR_INVDG554HMF	Male	2020	<20	34	NL/no impairment	Alzheimer type 2 gliosis, Hypoxic or ischemic damage, Vascular siderocalcinosis	1,3,4,7,8,12	1,2
NDAR_INVDL620JTE	Male	2012	<40	17	MND	Leukoencephalopathy	1,2,3,4,7,8,11,12	2
NDAR_INVDM141YMF	Male	2013	<20	10	HAD	No pathologies noted	1,2,4,5,6	2
NDAR_INVDM902XPA	Male	2019	<20	289	NPI-O	Alzheimer type 2 gliosis, Aseptic leptomeningitis, Hemorrhage-parenchymal, Hypoxic or ischemic damage, Other non-infectious pathology	1,2,3,5,6,7,8,9,11	1
NDAR_INVDR694FNN	Male	2022	<20	48	Unable to assign	Arteriolar wall thickening suggestive of chronic hypertension, Minimal non-diagnostic abnormalities, Vascular siderocalcinosis	1,2,3,4,6,7,8,12	1,2
NDAR_INVDT373PN9	Male	2022	<20	276	HAD	Atherosclerosis of major brain arteries	1,2,3,6,7,8,11,12	1
NDAR_INVDV554WHG	Male	2021	32	50	Unable to assign	Arteriolar wall thickening suggestive of chronic hypertension, Hypoxic or ischemic damage, Neurofibrillary pathology, Other non-infectious pathology, Senile plaque	Missing	2
NDAR_INVDW160TB7	Male	2020	<20	81	HAD	Alzheimer type 2 gliosis, Arteriolar wall thickening suggestive of chronic hypertension, Aseptic leptomeningitis, Minimal non-diagnostic abnormalities, Other infections, Vascular siderocalcinosis	3,4,9,10,12	1,2
NDAR_INVEE985UBN	Male	2006	<400	20	ANI/Subsyndromic	Minimal non-diagnostic abnormalities	1,4,11^	1,2
NDAR_INVET305CLC	Male	2016	<LLOD	71	MND	Arteriolar wall thickening suggestive of chronic hypertension	1,2,3,6,7,9,10,11	2
NDAR_INVEW308EHZ	Female	2020	<30	16	NL/no impairment	Hypoxic or ischemic damage, Other non-infectious pathology	1,3,7,8,11,12	1,2
NDAR_INVEW764RDP	Male	2012	140	51	MND	No pathologies noted	4,7,11,12	2
NDAR_INVEW838TWJ	Male	2017	<40	25	MND	Hypoxic or ischemic damage, Other non-infectious pathology	1,2,3,5,6,7,8,9,10,11,12	2
NDAR_INVGC107NYC	Male	2010	<48	14	NL/no impairment	Focal (territorial) infarct, Other non-infectious pathology	2,12*	2
NDAR_INVGC960YAM	Female	2010	<40	44	HAD	Hypoxic or ischemic damage, Other non-infectious pathology	1,2,3,4,5,6,9,11	2
NDAR_INVGX492JJF	Male	2009	<40	67	NL/no impairment	Hypoxic or ischemic damage	2,8,10,11,12	2
NDAR_INVHD663ZGB	Male	2006	<400	94	ANI/Subsyndromic	Focal (territorial) infarct	4,5^	2
NDAR_INVHL554YHG	Male	2016	<LLOD	4	NPI-O	Focal (territorial) infarct, Other non-infectious pathology	1,2,3,4,6,9,11,12	1,2
NDAR_INVHU886PAQ	Male	2019	<20	121	NL/no impairment	Alzheimer type 2 gliosis	1,3,4,10,12	1,2
NDAR_INVAA378MG7	Male	2005	<50	38	NL/no impairment	Bacterial parenchymal infection, Focal (territorial) infarct, Hypoxic or ischemic damage	1,4,6,7,8,12	1,2
NDAR_INVAA648WE4	Male	2014	<50	21	NL/no impairment	Arteriolar wall thickening suggestive of chronic hypertension, Atherosclerosis of major brain arteries, Neurofibrillarypathology, Other non-infectious pathology	1,4,7,8,10,12	1,2
NDAR_INVAC841VF5	Male	2002	<50	78	HAD	Other non-infectious pathology	1,7,11,12	2
NDAR_INVAF109ZP5	Male	2015	<50	56	MND	Arteriolar wall thickening suggestive of chronic hypertension, Atherosclerosis of major brain arteries, Focal (territorial) infarct, Neurofibrillary pathology, Vascular siderocalcinosis	1,4,6,7,8,12	1,2
NDAR_INVAG974LHD	Female	2007	<50	146	ANI/Subsyndromic	Aseptic leptomeningitis, Focal (territorial) infarct	1,6,12	2
NDAR_INVAK261ATN	Male	2006	<50	158	HAD	Other non-infectious pathology	1,2,3,4,6,7,10,12	1,2
NDAR_INVAK341XMX	Male	2005	65	35	NPI-O	Other non-infectious pathology	8,12	2
NDAR_INVAA616ELY	Male	2014	<50	28	Unable to assign	Arteriolar wall thickening suggestive of chronic hypertension, Atherosclerosis of major brain arteries, Neurofibrillary pathology, Other non-infectious pathology	1,4,6,8,12	1,2
NDAR_INVAN836YGK	Male	2008	<50	74	NL/no impairment	No pathologies noted	3,12	1,2
NDAR_INVAU012RMD	Female	2009	<50	78	NPI-O	Focal (territorial) infarct, Other non-infectious pathology	1,4,6,7,8^	2
NDAR_INVAV401JXJ	Male	2005	<50	131	NL/no impairment	Focal (territorial) infarct, Other non-infectious pathology	1,4,8,12	2
NDAR_INVAV785WET	Male	2011	<50	182	MND	Arteriolar wall thickening suggestive of chronic hypertension, Aseptic leptomeningitis, Atherosclerosis of major brain arteries, Focal (territorial) infarct, Hypoxic or ischemic damage, Other non-infectious pathology, Vascular siderocalcinosis	1,2,3,4,6,7,12	1,2
NDAR_INVAW002KJ6	Male	2014	<50	103	HAD	Aseptic leptomeningitis, Atherosclerosis of major brain arteries, Hemorrhage-dura or leptomeninges, Neurofibrillary pathology, Vascular siderocalcinosis	1,3,4,5,6,8,12	1,2
NDAR_INVAW257NLV	Female	2009	<50	150	NL/no impairment	No pathologies noted	1,4,7,8,12	1,2
NDAR_INVAX820MVF	Female	2009	<50	99	MND	Focal (territorial) infarct, Hypoxic or ischemic damage, Minimal non-diagnostic abnormalities	1,2,3,4,6,7,8,9,10,12	1,2
NDAR_INVAY150LHA	Female	2010	<50	113	MND	Other non-infectious pathology	7,8,11,12	2
NDAR_INVAZ009CDB	Female	2010	<50	132	NPI-O	Aseptic leptomeningitis, Atherosclerosis of major brain arteries, Focal (territorial) infarct, Neurofibrillary pathology , Other non-infectious pathology, Vascular siderocalcinosis	1,6,9^	2
NDAR_INVAZ590KLT	Male	2022	<20	30	MND	Arteriolar wall thickening suggestive of chronic hypertension, Atherosclerosis of major brain arteries, Focal (territorial) infarct, Hemorrhage-dura or leptomeninges, Hemorrhage-parenchymal, Other non-infectious pathology, Vascular siderocalcinosis	1,3,4,9,11,12	1,2
NDAR_INVBA887JLL	Female	2009	<50	163	Not assessed	Aseptic leptomeningitis, Focal (territorial) infarct	1,2,4,6,7,8,12	2
NDAR_INVBC223XER	Male	2009	139	46	NPI-O	Other non-infectious pathology	4,6,8^	2
NDAR_INVBC554FKH	Male	2012	<50	200	NL/no impairment	Atherosclerosis of major brain arteries, Hypoxic or ischemic damage, Neurofibrillary pathology, Other non-infectious pathology	1,2,4,9,11	1
NDAR_INVBD708TWB	Female	2019	<50	7	NPI-O	Alzheimer type 2 gliosis, Arteriolar wall thickening suggestive of chronic hypertension, Focal (territorial) infarct, Other non-infectious pathology, Vascular siderocalcinosis	1,4,6,7,8,10,12	2
NDAR_INVBE303TKW	Male	2012	<50	552	ANI/Subsyndromic	Arteriolar wall thickening suggestive of chronic hypertension, Other non-infectious pathology	1,3,10,11,12	1
NDAR_INVAH884TNK	Female	2017	<50	77	MND	Alzheimer type 2 gliosis, Hypoxic or ischemic damage, Neurofibrillary pathology, Other non-infectious pathology, Vascular siderocalcinosis	3,8,12	2
NDAR_INVBF877YBD	Female	2020	<20	99	ANI/Subsyndromic	Arteriolar wall thickening suggestive of chronic hypertension, Focal (territorial) infarct, Hemorrhage-dura or leptomeninges, Hemorrhage-parenchymal, Other non-infectious pathology, Thrombus or thromboembolus	1,3,7,9,11	1,2
NDAR_INVBH045YNV	Male	2023	<20	25	NPI-O	Other non-infectious pathology	2,8,10,12	2
NDAR_INVBJ035HE9	Female	2016	<50	46	NL/no impairment	Arteriolar wall thickening suggestive of chronic hypertension, Atherosclerosis of major brain arteries, Focal (territorial) infarct, Hemorrhage-dura or leptomeninges, Hemorrhage-parenchymal, Hypoxic or ischemic damage, Neurofibrillary pathology	1,4,6,9,12	1,2
NDAR_INVBJ179BJD	Male	2017	658	10	NL/no impairment	Arteriolar wall thickening suggestive of chronic hypertension, Aseptic leptomeningitis, Atherosclerosis of major brain arteries, Bacterial parenchymal infection, Neurofibrillary pathology	1,3,4,6,11	1,2
NDAR_INVBJ458TXP	Female	2017	<50	49	Unable to assign	Arteriolar wall thickening suggestive of chronic hypertension, Aseptic leptomeningitis, Neurofibrillary pathology, Other non-infectious pathology, Senile plaque, Vascular siderocalcinosis	3,4,7,10,12	1,2
NDAR_INVBK314EH0	Male	2021	<20	13	NPI-O	Atherosclerosis of major brain arteries, Other non-infectiouspathology	1,3,4,5,9,12	1,2
NDAR_INVAN687GBZ	Female	2024	51	67	Unable to assign	Arteriolar wall thickening suggestive of chronic hypertension, Hemorrhage-dura or leptomeninges, Neurofibrillary pathology, Other non-infectious pathology, Vascular siderocalcinosis	2,3,4,6,7,8,12	1,2
NDAR_INVBK666YDV	Male	2018	<50	12	Unable to assign	Atherosclerosis of major brain arteries, Focal (territorial) infarct, Hypoxic or ischemic damage, Other infections, Progressive multifocal leukoencephalopathy	1,2,4,6,7,8,9	2
NDAR_INVBK722FRC	Female	2019	<50	124	MND	Atherosclerosis of major brain arteries, Hemorrhage-dura or leptomeninges, Other non-infectious pathology, Vascular siderocalcinosis	1,2,3,6,7,11,12	1,2
NDAR_INVBL555HKP	Male	2020	<50	311	NL/no impairment	Arteriolar wall thickening suggestive of chronic hypertension, Atherosclerosis of major brain arteries, Sever atherosclerosis of major brain arteries, Focal (territorial) infarct, Neurofibrillary pathology, Senile plaque	1,2,3,4,7,8,9,10,12	1
NDAR_INVBM260TV8	Male	2021	<20	172	NPI-O	Arteriolar wall thickening suggestive of chronic hypertension, Atherosclerosis of major brain arteries, Severe atherosclerosis of major brain arteries, Focal (territorial) infarct, Neurofibrillary pathology, Other non-infectious pathology, Vascular siderocalcinosis	1,2,4,6,7,8,10,12	1,2
NDAR_INVAT123UC5	Male	2016	<50	72	NPI-O	Arteriolar wall thickening suggestive of chronic hypertension, Atherosclerosis of major brain arteries, Focal (territorial) infarct, Hypoxic or ischemic damage, Neurofibrillary pathology, Other non-infectious pathology	1,2,3,4,5,7,9,11,12	2
NDAR_INVAT206EGL	Female	2022	<20	92	MND	Arteriolar wall thickening suggestive of chronic hypertension, Atherosclerosis of major brain arteries, Severe atherosclerosis of major brain arteries, Neurofibrillary pathology, Senile plaque	1,3,7,8,12	1,2
NDAR_INVBN250KKH	Male	2017	202	136	Unable to assign	Arteriolar wall thickening suggestive of chronic hypertension, Aseptic leptomeningitis, Atherosclerosis of major brain arteries, Microglial nodule encephalitis, Toxoplasmosis-healed	3,4,10,12	2
NDAR_INVBP539DYB	Male	2020	<50	83	NPI-O	Arteriolar wall thickening suggestive of chronic hypertension, Atherosclerosis of major brain arteries, Sever atherosclerosis of major brain arteries, Contusion, Hemorrhage-dura or leptomeninges, Vascular siderocalcinosis	1,2,3,4,9	2
NDAR_INVBV093ZRX	Male	2001	<50	52	ANI/Subsyndromic	Hypoxic or ischemic damage	4,7,8,12	2
NDAR_INVBX803ZTY	Male	2003	<50	92	NPI-O	Alzheimer type 2 gliosis	4,5,7^	2
NDAR_INVCM989MM9	Female	2015	<50	162	MND	Arteriolar wall thickening suggestive of chronic hypertension, Aseptic leptomeningitis, Atherosclerosis of major brain arteries, Focal (territorial) infarct, Hemorrhage-dura or leptomeninges, Neurofibrillary pathology, Other non-infectious pathology, Vascular siderocalcinosis	1,3,4,6,7,8,12	2
NDAR_INVCN312GFQ	Female	2010	<50	133	NPI-O	Alzheimer type 2 gliosis, CNS Neoplasm other than lymphoreticular, Vascular siderocalcinosis	10,12	2
NDAR_INVJX454KDH	Male	2011	74	0	NPI-O	Focal (territorial) infarct, Other infections	Missing	1
NDAR_INVKF686NF0	Male	2021	<30	20	NL/no impairment	Arteriolar wall thickening suggestive of chronic hypertension, Atherosclerosis of major brain arteries, Focal (territorial) infarct, Hemorrhage-parenchymal, Hypoxic or ischemic damage	1,3,7,9,10,11,12	1,2
NDAR_INVKG765HGF	Male	2021	<30	350	NL/no impairment	Atherosclerosis of major brain arteries, Hemorrhage-parenchymal, Minimal non-diagnostic abnormalities	2,3,7,10,11	1
NDAR_INVKP835NDW	Female	2018	<40	0	HAD	Arteriolar wall thickening suggestive of chronic hypertension, Atherosclerosis of major brain arteries, Focal (territorial) infarct, Hemorrhage-parenchymal, Neurofibrillary pathology, Other non-infectious pathology,Senile plaque, Synucleinopathy or Lewy bodies	1,3,7,8,9	2
NDAR_INVBX176FEQ	Male	2009	<50	134	NPI-O	Arteriolar wall thickening suggestive of chronic hypertension, Focal (territorial) infarct, Hypoxic or ischemic damage	Missing	2
NDAR_INVLP567BP8	Male	2017	<40	386	NPI-O	Arteriolar wall thickening suggestive of chronic hypertension	1,2,3,4,6,7,8,10,11	1
NDAR_INVMJ498NX6	Male	2009	<50	361	NL/no impairment	No pathologies noted	Missing	1
NDAR_INVMV780TE8	Male	2015	<20	138	HAD	Alzheimer type 2 gliosis, Focal (territorial) infarct	1,2,4,5,6,7,11	1,2
NDAR_INVMV908GDV	Male	2017	<20	276	NL/no impairment	Arteriolar wall thickening suggestive of chronic hypertension, Atherosclerosis of major brain arteries, Sever atherosclerosis of major brain arteries, Focal (territorial) infarct, Hypoxic or ischemic damage	1,2,4,6,8,12	1
NDAR_INVMZ225WKH	Male	2017	<40	127	NL/no impairment	Hemorrhage-dura or leptomeninges, Hemorrhage-parenchymal, Minimal non-diagnostic abnormalities, Other non-infectious pathology	3,10,12	2
NDAR_INVND994DXM	Male	2023	<20	157	NL/no impairment	Atherosclerosis of major brain arteries, Minimal non-diagnostic abnormalities, Neurofibrillary pathology, Senile plaque	1,2,3,8,11,12	2
NDAR_INVNZ772YJ7	Male	2006	<50	177	NPI-O	No pathologies noted	2,3,4,7,8,11,12	1,2
NDAR_INVPH448PEQ	Male	2008	<50	166	NL/no impairment	Other non-infectious pathology	3,4,7,11,12	2
NDAR_INVPM526KV9	Male	2014	<40	52	NL/no impairment	Hemorrhage-parenchymal, Other non-infectious pathology	Missing	2
NDAR_INVPP744UHX	Male	2006	<50	118	NL/no impairment	No pathologies noted	1,2,4,6,7,10	2
NDAR_INVDA980KXY	Male	2025	50	85	ANI/Subsyndromic	No pathologies noted	1,9	1,2
NDAR_INVUL761ZC0	Male	2005	<75	88	NL/no impairment	No pathologies noted	4,8	2
NDAR_INVUP906VPY	Male	2007	<75	108	NL/no impairment	HIV Encephalitis	4,10	2
NDAR_INVWA665YKK	Male	2013	<40	163	MND	Alzheimer type 2 gliosis	4,12	2
NDAR_INVWR826AWE	Male	2006	143	181	NPI-O	Other non-infectious pathology	9	2
