# Supplementary material for: The brain as an HIV reservoir: Recent findings using autopsy tissues from people with HIV
Source: PLoS Pathog. 2026 Jul 29;22(7):e1014446. doi: 10.1371/journal.ppat.1014446 (PMC13419195; doi:10.1371/journal.ppat.1014446)
Supplement: S5 Table — Brain proviral DNA load and (B) Brain IPDAinNNTC suppressed cohorts. Shading of participant pseudoGUID indicates the cases where data are available. ND, not detected. (XLSX) [file ppat.1014446.s005.xlsx]

## Sheet: Supp Table 3A - Proviral load
PseudoGUID		HIV DNA/106 cells (hybrid assay )			HIV DNA/106 cells (ddPCR assay)							HIV DNA/106 cells (ddPCR assay)
		NNTC unpublished	Gabuzda et al 2023		Oliveira et al 2023 plus unpublished data from study							Chung et al 2022
		Occipital Gray+White	Frontal White		Frontal		Occipital		Basal Ganglia			Basal Ganglia	Frontal White	Corpus Callosum
					White	Grey	White	Grey	White	Grey
NDAR_INVCT033DKY			10.2222		ND	3.2		ND	ND	50.0655		ND	4.15	ND
NDAR_INVCW010ECC					ND	ND	ND	ND	4.329	4.7619
NDAR_INVDG511RB6												ND	ND	ND
NDAR_INVDG554HMF
NDAR_INVDL620JTE					ND	ND	ND	2.52915		ND		ND	ND	28.5
NDAR_INVDM141YMF
NDAR_INVDM902XPA
NDAR_INVDR694FNN
NDAR_INVDT373PN9
NDAR_INVDV554WHG
NDAR_INVDW160TB7
NDAR_INVEE985UBN					ND	ND		ND	ND	ND
NDAR_INVET305CLC
NDAR_INVEW308EHZ
NDAR_INVEW764RDP					ND	18.2328	9.78793	30.1954		12.6432
NDAR_INVEW838TWJ
NDAR_INVGC107NYC			8.52941			383.409		ND		10.118		ND	ND	ND
NDAR_INVGC960YAM
NDAR_INVGX492JJF					647.285	8.39952			584.856	641.283		1280	1070	7130
NDAR_INVHD663ZGB
NDAR_INVHL554YHG
NDAR_INVHU886PAQ
NDAR_INVAA378MG7
NDAR_INVAA648WE4
NDAR_INVAC841VF5
NDAR_INVAF109ZP5		0.41
NDAR_INVAG974LHD			20.625		8.16327	4.20859		3.07692		121.297
NDAR_INVAK261ATN		1.6	5.82278		ND	5.57724		7.01754		2.25394		ND	1380	128
NDAR_INVAK341XMX			8.11765		ND	3.26264		5.36585		ND
NDAR_INVAA616ELY					20.429	10.8		ND		ND
NDAR_INVAN836YGK			1.4			12.352	11.7188	4.5		2.51151		279	ND	ND
NDAR_INVAU012RMD
NDAR_INVAV401JXJ					ND	5.47945		ND		ND		ND	ND	ND
NDAR_INVAV785WET					3.75385	12.1739		22.6293		39.2422		ND	ND	23.4
NDAR_INVAW002KJ6
NDAR_INVAW257NLV			5.27273
NDAR_INVAX820MVF		110				96.4513	110.855	79.602		205.019		1170		33.8
NDAR_INVAY150LHA			9.66667			30.1237	36.3636	17.7917		ND		ND	ND	ND
NDAR_INVAZ009CDB						ND		ND
NDAR_INVAZ590KLT
NDAR_INVBA887JLL						24.4499		4.66667		2.53378
NDAR_INVBC223XER			9.66667			18.1897	16.2162	10.1857		ND
NDAR_INVBC554FKH												ND	ND	ND
NDAR_INVBD708TWB
NDAR_INVBE303TKW												ND		107
NDAR_INVAH884TNK
NDAR_INVBF877YBD
NDAR_INVBH045YNV
NDAR_INVBJ035HE9		6.9
NDAR_INVBJ179BJD
NDAR_INVBJ458TXP
NDAR_INVBK314EH0
NDAR_INVAN687GBZ
NDAR_INVBK666YDV
NDAR_INVBK722FRC		0.43
NDAR_INVBL555HKP
NDAR_INVBM260TV8
NDAR_INVAT123UC5		ND
NDAR_INVAT206EGL
NDAR_INVBN250KKH
NDAR_INVBP539DYB
NDAR_INVBV093ZRX		2900			732.759	1111.11		283.916		2096.39		ND	27	ND
NDAR_INVBX803ZTY
NDAR_INVCM989MM9
NDAR_INVCN312GFQ		2			ND	ND	ND	ND		ND
NDAR_INVJX454KDH
NDAR_INVKF686NF0		260
NDAR_INVKG765HGF
NDAR_INVKP835NDW
NDAR_INVBX176FEQ						1.71527		ND		1.62668
NDAR_INVLP567BP8		2.8
NDAR_INVMJ498NX6			58.3333									ND	ND	ND
NDAR_INVMV780TE8												42.4	ND	ND
NDAR_INVMV908GDV
NDAR_INVMZ225WKH		ND
NDAR_INVND994DXM
NDAR_INVNZ772YJ7			1.4		15.675	ND	32.8542	ND		37.123
NDAR_INVPH448PEQ
NDAR_INVPM526KV9
NDAR_INVPP744UHX
NDAR_INVDA980KXY
NDAR_INVUL761ZC0			13.5294
NDAR_INVUP906VPY
NDAR_INVWA665YKK
NDAR_INVWR826AWE			69.7674

## Sheet: Supp Table 3B - IPDA
PseudoGUID		IPDA						IPDA
		Gabuzda et al 2023						Churchill group
		Frontal White						Frontal Lobe
		Intact	3' Defect	5'Defect	Total	% intact		Intact	3' Defect	5'Defect	Total	% intact
NDAR_INVCT033DKY		ND	276.55	358.12	634.67	ND
NDAR_INVCW010ECC
NDAR_INVDG511RB6								12.7	7.5	21.7	41.8	0.303828
NDAR_INVDG554HMF
NDAR_INVDL620JTE								77.1	108.9	143.3	329.3	0.234133
NDAR_INVDM141YMF								ND	6.83679	9.38219	16.219	ND
NDAR_INVDM902XPA
NDAR_INVDR694FNN
NDAR_INVDT373PN9
NDAR_INVDV554WHG
NDAR_INVDW160TB7
NDAR_INVEE985UBN								ND	ND	30.2	30.2	ND
NDAR_INVET305CLC
NDAR_INVEW308EHZ
NDAR_INVEW764RDP
NDAR_INVEW838TWJ
NDAR_INVGC107NYC		ND	229.15	280.45	509.6	ND		2.44	2.66	6.6	11.7	0.208547
NDAR_INVGC960YAM								58.4	105.9	181	345.3	0.169128
NDAR_INVGX492JJF								6.23	9.19	6.77	22.19	0.280757
NDAR_INVHD663ZGB								ND	44.9	6	50.9	ND
NDAR_INVHL554YHG
NDAR_INVHU886PAQ
NDAR_INVAA378MG7
NDAR_INVAA648WE4
NDAR_INVAC841VF5
NDAR_INVAF109ZP5								30.7	174.2	178.2	383.1	0.0801357
NDAR_INVAG974LHD		158.22	5.21	78.99	242.42	0.652669		76.4	17.1	16	109.5	0.697717
NDAR_INVAK261ATN		ND	82.76	82.76	165.51	ND
NDAR_INVAK341XMX		13.05	755.94	862.01	1631	0.00800123
NDAR_INVAA616ELY								47.76	8.45	301.65	357.86	0.13346
NDAR_INVAN836YGK		7.22	924.31	907.66	1839.19	0.00392564		ND	24.7	17.6	42.4	ND
NDAR_INVAU012RMD
NDAR_INVAV401JXJ								ND	8	59.4	67.3	ND
NDAR_INVAV785WET
NDAR_INVAW002KJ6								24.9	36.2	59.6	120.6	0.206468
NDAR_INVAW257NLV		ND	136.62	166.84	303.46	ND
NDAR_INVAX820MVF
NDAR_INVAY150LHA		15	135.22	121.7	256.92	0.0551633
NDAR_INVAZ009CDB
NDAR_INVAZ590KLT
NDAR_INVBA887JLL
NDAR_INVBC223XER		10.8	343.45	331.24	685.49	0.0157552
NDAR_INVBC554FKH								16.18	ND	49.71	65.89	0.245561
NDAR_INVBD708TWB
NDAR_INVBE303TKW
NDAR_INVAH884TNK
NDAR_INVBF877YBD
NDAR_INVBH045YNV
NDAR_INVBJ035HE9								ND	10.26	24.22	34.48	ND
NDAR_INVBJ179BJD
NDAR_INVBJ458TXP
NDAR_INVBK314EH0
NDAR_INVAN687GBZ
NDAR_INVBK666YDV
NDAR_INVBK722FRC
NDAR_INVBL555HKP
NDAR_INVBM260TV8
NDAR_INVAT123UC5								ND	7.5	223.4	230.9	ND
NDAR_INVAT206EGL
NDAR_INVBN250KKH
NDAR_INVBP539DYB
NDAR_INVBV093ZRX
NDAR_INVBX803ZTY								167.6	424.4	443.6	1035.6	0.161839
NDAR_INVCM989MM9
NDAR_INVCN312GFQ
NDAR_INVJX454KDH
NDAR_INVKF686NF0
NDAR_INVKG765HGF								ND	8.97	4.76	13.73	ND
NDAR_INVKP835NDW
NDAR_INVBX176FEQ
NDAR_INVLP567BP8
NDAR_INVMJ498NX6		10	59.93	83.9	143.83	0.0650068
NDAR_INVMV780TE8
NDAR_INVMV908GDV
NDAR_INVMZ225WKH
NDAR_INVND994DXM
NDAR_INVNZ772YJ7		166.06	1422.37	1191.33	2779.76	0.059739		2.1	3.1	1.4	6.7	0.313433
NDAR_INVPH448PEQ
NDAR_INVPM526KV9
NDAR_INVPP744UHX								ND	49.43	71.34	120.77	ND
NDAR_INVDA980KXY
NDAR_INVUL761ZC0		ND	245.61	251.36	496.97	ND
NDAR_INVUP906VPY
NDAR_INVWA665YKK
NDAR_INVWR826AWE								7.34	30.19	42.99	80.52	0.0911575
